# Supplementary material for: Morph-specific seasonal variation of aggressive behaviour in a polymorphic lizard species
Source: PeerJ. 2020 Nov 20;8:e10268. doi: 10.7717/peerj.10268 (PMC7682419; doi:10.7717/peerj.10268)
Supplement: Supplemental Information 2 [file peerj-08-10268-s002.csv]

Bite	NMirror	Time	RTF	Morph	SVL	T	Day
3	5	225	0.133	whi	64.8	34.4	81
92	5	1142	0.095	ylw	65.9	29.6	81
47	9	533	0.113	whi	66.1	33	81
0	6	720	0.021	ylw	61.3	32.1	81
17	3	524	0.076	whi	70.2	33.5	81
0	4	620	0.037	ylw	63.4	33.4	81
24	4	457	0.134	ylw	60	32.2	83
29	5	1136	0.044	ylw	66.3	33.1	83
63	3	425	0.096	whi	68	31.8	86
17	9	501	0.277	whi	60.3	32.5	89
111	3	997	0.068	whi	63.7	31.1	89
91	11	628	0.169	whi	63.2	33.7	89
115	1	1162	0.055	whi	60.6	32.8	89
103	4	540	0.07	whi	60.8	31.7	90
44	5	461	0.171	whi	64.1	31.9	90
66	9	465	0.077	ylw	65.2	32	26
29	5	1053	0.056	ylw	64.9	30.9	26
1	2	858	0.024	ylw	61	30.6	26
42	3	1130	0.165	whi	61.5	29.6	26
0	2	494	0.01	whi	66.5	31.4	26
10	4	1078	0.023	whi	68.6	31.8	26
12	9	481	0.037	whi	61.9	31.6	27
22	11	1016	0.073	whi	62.1	30.4	47
18	4	903	0.059	ylw	60.7	31.3	86
21	6	566	0.191	ylw	57.5	31.9	86
39	5	303	0.036	whi	60.9	33	87
0	6	287	0.119	whi	65.1	33.9	88
0	5	643	0.026	whi	56.7	30.1	95
31	3	405	0.069	ylw	65	31.3	95
1	4	633	0.047	ylw	65.9	32	76
24	3	766	0.069	whi	64	30.1	24
17	6	1095	0.124	whi	55.8	29.7	27
45	7	611	0.151	ylw	66.1	29.8	27
88	7	1014	0.029	ylw	66.6	30.5	24
54	4	1088	0.034	whi	62.6	30	27
1	5	990	0.07	ylw	60.3	28.8	24
19	8	771	0.092	whi	71	31.9	74
8	2	927	0.075	whi	60.5	31.9	74
18	7	454	0.042	ylw	59.8	32.1	74
12	3	3956	0.002	whi	58.1	31.6	74
0	5	216	0.005	ylw	61.3	31.3	75
8	7	905	0.097	ylw	65.9	31	75
26	5	1033	0.03	whi	58.7	31.3	75
71	5	1092	0.027	whi	65.8	31.9	75
4	7	853	0.124	ylw	66	31.7	76
60	3	881	0.079	whi	65.3	31.3	76
0	8	562	0.087	whi	61.3	32	76
0	8	301	0.189	ylw	62.3	31.3	76
103	15	688	0.031	whi	62.1	32.9	76
0	9	594	0.128	whi	67.4	30.7	53
0	3	369	0.122	ylw	66.1	28	32
0	5	470	0.168	whi	63.3	26.7	32
16	4	902	0.226	ylw	66.1	27.3	32
20	2	273	0.121	whi	61.2	27.3	32
48	7	1159	0.112	ylw	67.5	28.1	32
0	3	578	0.184	ylw	60.5	27.3	33
21	1	1199	0.086	whi	64.9	26.7	33
14	8	823	0.111	ylw	60.4	29.4	33
11	6	627	0.182	whi	63.9	27.6	33
4	9	935	0.045	ylw	59.1	28.7	40
25	5	1082	0.084	ylw	61.2	30	40
53	7	943	0.183	ylw	57.9	31.4	40
80	3	955	0.182	whi	59.7	30.1	47
49	12	812	0.064	ylw	61	30	47
67	10	1119	0.024	whi	65	30	47
39	2	1148	0.059	ylw	72	29.2	46
30	5	849	0.134	whi	58.8	28	46
102	6	799	0.223	whi	56.2	30.1	46
64	4	908	0.051	whi	59.1	29.1	46
0	2	46	0.196	ylw	63.7	31	47
116	17	908	0.034	whi	57.7	30	51
72	10	1167	0.082	ylw	63	30.3	51
71	6	912	0.147	whi	65.8	31	51
3	7	637	0.159	whi	59	32.4	51
31	7	944	0.058	whi	58.9	32.2	51
5	2	1169	0.025	ylw	66.2	30.8	52
73	7	966	0.099	whi	58.6	29.9	52
0	1	219	0.068	ylw	60.9	32	52
49	19	699	0.139	whi	61.1	29.7	53
55	5	1086	0.124	ylw	65.4	30.8	53
22	5	684	0.06	whi	58.4	29.7	53
20	4	1120	0.031	whi	63.2	30.6	53
77	4	1125	0.021	ylw	64.9	31.3	58
11	7	1077	0.055	whi	64	31.3	58
19	12	545	0.16	ylw	59.2	33	58
69	7	775	0.191	ylw	65.6	31.4	59
0	8	1001	0.06	whi	64.4	31.4	59
7	8	802	0.125	whi	62.1	31.4	59
1	3	1166	0.016	whi	70	32.2	59
0	2	1174	0.081	ylw	60	30.5	65
5	20	609	0.143	ylw	65	31.3	66
33	10	757	0.122	whi	65.6	31.7	66
12	3	1166	0.064	whi	67.1	31.6	67
17	7	1072	0.124	whi	65	32	67
100	7	978	0.084	whi	62.4	32.1	67
0	3	609	0.021	whi	58.4	31.6	67
36	9	795	0.108	whi	64.1	31.9	67
14	8	1020	0.183	whi	64.9	31.9	67
5	13	716	0.033	ylw	65.1	32.2	74
3	9	1046	0.011	ylw	65.1	31.6	74
0	5	750	0.079	whi	68	31.3	74
43	8	1002	0.036	whi	60	31.7	75
0	1	565	0	ylw	61.5	31.4	75
20	8	1050	0.219	ylw	64.3	31.4	75
42	2	1086	0.019	whi	64.5	32.9	76
6	4	1105	0.063	whi	63.5	30	95
6	20	451	0.138	ylw	67.2	31.4	95
86	6	891	0.13	whi	65.8	30.3	96
0	1	54	0.019	whi	63.3	30.4	96
103	12	759	0.177	whi	65.9	30.2	96
114	8	900	0.061	whi	67.4	30.3	96
34	3	1067	0.033	whi	66.8	31.4	96
2	12	622	0.114	ylw	65.2	32.1	101
17	7	1019	0.018	whi	58.5	29.7	96
2	5	1032	0.044	ylw	63.3	31.2	96
79	5	698	0.136	whi	62.6	32.9	96
